# Supplementary material for: Assessment of the Polyphenolic Profile and Beneficial Effects of Red and Green Propolis in Skin Inflammatory Conditions and Oxidative Stress
Source: Biomedicines. 2025 Sep 10;13(9):2229. doi: 10.3390/biomedicines13092229 (PMC12466955; doi:10.3390/biomedicines13092229)
Supplement: Supplementary file 1 [file biomedicines-13-02229-s001.zip]

Archive with 1 entries (1 files):
- biomedicines-3807599-supplementary.pdf
